# Supplementary material for: 1-Benzyl-2-phenyl-1H-benzimidazole
Source: Acta Crystallogr Sect E Struct Rep Online. 2009 Jan 14;65(Pt 2):o316. doi: 10.1107/S1600536809001238 (PMC2968276; doi:10.1107/S1600536809001238)
Supplement: Supplementary file 2 [file e-65-0o316-Isup2.hkl]

# 
# h,k,l, Fc-squared, Fo-squared, sigma(Fo-squared) and status flag 
# 
data_I
_shelx_title ' 070418c in P2(1)2(1)2(1)' 
_shelx_refln_list_code          4 
_shelx_F_calc_maximum      145.92 
_exptl_crystal_F_000       600.00 
_reflns_d_resolution_high  0.8378 
 
loop_ 
 _symmetry_equiv_pos_as_xyz 
 'x, y, z' 
 '-x+1/2, -y, z+1/2' 
 '-x, y+1/2, -z+1/2' 
 'x+1/2, -y+1/2, -z' 
 
_cell_length_a     6.3381 
_cell_length_b     8.0849 
_cell_length_c    30.1901 
_cell_angle_alpha  90.000 
_cell_angle_beta   90.000 
_cell_angle_gamma  90.000 
 
_shelx_F_squared_multiplier     1.000 
 
loop_ 
 _refln_index_h 
 _refln_index_k 
 _refln_index_l 
 _refln_F_squared_calc 
 _refln_F_squared_meas 
 _refln_F_squared_sigma 
 _refln_observed_status 
   2   0   0     1130.96     1010.00     60.95 o 
   4   0   0      111.49      119.06     11.08 o 
   6   0   0        0.67       -8.42      5.61 o 
   1   1   0     2676.08     2708.53    112.07 o 
   2   1   0     1340.26     1356.30     46.50 o 
   3   1   0       30.29       24.98      3.49 o 
   4   1   0      127.66      133.40      7.13 o 
   5   1   0      696.98      720.61     42.37 o 
   6   1   0       70.43       73.19      8.76 o 
   7   1   0        7.78        5.73      5.62 o 
   0   2   0     1577.28     1483.40     61.33 o 
   1   2   0     1396.39     1336.62     45.42 o 
   2   2   0        0.84        1.74      1.97 o 
   3   2   0      982.74     1150.25     44.57 o 
   4   2   0       57.30       66.96      5.13 o 
   5   2   0        0.12       -3.53      2.58 o 
   6   2   0       65.80       67.01      7.82 o 
   7   2   0        8.13        0.26      7.94 o 
   1   3   0      199.98      217.07      9.32 o 
   2   3   0      221.31      198.82      7.06 o 
   3   3   0       27.08       29.68      3.71 o 
   4   3   0       25.58       27.94      5.25 o 
   5   3   0       74.49       94.52      9.25 o 
   6   3   0       36.73       37.41      7.00 o 
   7   3   0        2.23        2.92      7.60 o 
   0   4   0      201.51      225.35     14.08 o 
   1   4   0       42.11       47.98      4.05 o 
   2   4   0       16.03       13.59      2.80 o 
   3   4   0        0.19       -1.81      2.38 o 
   4   4   0        9.83        8.70      3.75 o 
   5   4   0       74.89       77.30      7.68 o 
   6   4   0       13.00       21.86      6.87 o 
   1   5   0      129.26      114.04      6.15 o 
   2   5   0      409.49      401.86     16.07 o 
   3   5   0        6.92       14.87      5.30 o 
   4   5   0      122.31      137.82      8.68 o 
   5   5   0        0.00        0.83      4.12 o 
   6   5   0        4.61        5.50      6.22 o 
   0   6   0        3.78        6.61      5.15 o 
   1   6   0      169.67      162.70      9.14 o 
   2   6   0       10.00       23.87      7.98 o 
   3   6   0      826.78      804.82     30.51 o 
   4   6   0       20.05       12.90      4.48 o 
   5   6   0        2.58       -3.61      4.47 o 
   1   7   0      338.73      290.83     16.49 o 
   2   7   0       95.69      110.36     11.70 o 
   3   7   0      106.51      110.48      9.09 o 
   4   7   0       40.53       48.69      6.94 o 
   5   7   0        0.45       -5.35      4.86 o 
   0   8   0       69.98       66.24     13.15 o 
   1   8   0       90.41       92.05     10.40 o 
   2   8   0        0.00       -0.45      5.10 o 
   3   8   0       15.91        6.50      6.27 o 
   4   8   0       43.29       49.09     13.61 o 
   1   9   0        1.17        2.76      6.19 o 
   2   9   0        0.59       -8.05      5.36 o 
   1   0   1       45.11       50.13      2.83 o 
   2   0   1      674.26      682.32     53.51 o 
   3   0   1     1195.16     1211.58     69.69 o 
   4   0   1       29.99       25.47      4.43 o 
   5   0   1       71.47       75.56      8.81 o 
   6   0   1       22.22       17.21      5.86 o 
   7   0   1        8.54        6.89      5.68 o 
   0   1   1       12.65       17.53      1.19 o 
   1   1   1    11377.57    10501.02    255.52 o 
   2   1   1      245.00      234.89      6.49 o 
   3   1   1      255.86      256.66      8.35 o 
   4   1   1       29.90       24.27      2.68 o 
   5   1   1       91.30      105.83      6.34 o 
   6   1   1       14.03       12.90      4.07 o 
   7   1   1        9.44        2.22      3.90 o 
   0   2   1    12810.14    12281.97    385.27 o 
   1   2   1     2886.13     2878.02     91.09 o 
   2   2   1      389.21      418.66     16.83 o 
   3   2   1      374.10      393.97      9.34 o 
   4   2   1       19.95       16.77      2.23 o 
   5   2   1       57.44       51.42      4.14 o 
   6   2   1       61.96       52.62      6.07 o 
   7   2   1        0.43       -3.01      5.29 o 
   0   3   1     1449.13     1710.71     50.08 o 
   1   3   1      751.91      776.09     28.97 o 
   2   3   1      268.53      286.25      7.05 o 
   3   3   1      290.73      290.74      9.70 o 
   4   3   1       72.48       69.22      4.59 o 
   5   3   1       83.93       75.28      6.01 o 
   6   3   1       22.95       22.19      4.88 o 
   7   3   1        8.01        0.79      5.33 o 
   0   4   1       13.41       12.15      1.75 o 
   1   4   1      335.28      353.80     14.66 o 
   2   4   1      186.33      168.47      7.80 o 
   3   4   1       14.75       15.33      2.79 o 
   4   4   1      170.19      160.73      6.24 o 
   5   4   1        9.24       11.13      3.04 o 
   6   4   1       18.73       18.92      4.90 o 
   0   5   1      112.36      119.29      4.97 o 
   1   5   1      241.08      245.49      7.42 o 
   2   5   1        9.90       11.43      2.20 o 
   3   5   1      197.30      183.90      6.59 o 
   4   5   1      226.38      217.12      8.55 o 
   5   5   1        5.54       -0.60      3.10 o 
   6   5   1       32.00       29.65      5.03 o 
   0   6   1       34.70       31.59      5.40 o 
   1   6   1       63.64       69.37      3.84 o 
   2   6   1      505.77      503.22     14.13 o 
   3   6   1       29.57       54.13      4.29 o 
   4   6   1       10.87        7.19      2.95 o 
   5   6   1        4.96        4.98      3.36 o 
   0   7   1        1.73       -3.66      4.09 o 
   1   7   1       20.40       19.14      3.99 o 
   2   7   1       78.80      105.74      7.41 o 
   3   7   1       37.09       39.31      4.14 o 
   4   7   1       26.35       23.60      3.86 o 
   5   7   1        5.50        2.75      3.70 o 
   0   8   1        4.05        5.18      5.10 o 
   1   8   1       15.85       15.94      4.25 o 
   2   8   1       34.17       32.60      5.24 o 
   3   8   1        7.06        3.27      4.43 o 
   4   8   1        9.56       10.16      4.95 o 
   0   9   1       21.73        5.66      6.39 o 
   1   9   1       40.12       34.37      5.75 o 
   2   9   1        0.07       -2.08      4.06 o 
   0   0   2      285.83      181.71     11.64 o 
   1   0   2     2144.17     2046.45    119.06 o 
   2   0   2      145.06      136.21      7.17 o 
   3   0   2       29.83       34.14      6.83 o 
   4   0   2       42.95       44.69      4.73 o 
   5   0   2      408.57      457.55     19.82 o 
   6   0   2        0.62       -3.10      3.94 o 
   7   0   2        0.99       -6.85      4.97 o 
   0   1   2     4927.43     4742.37    126.78 o 
   1   1   2     8104.69     7702.73    157.01 o 
   2   1   2     1684.27     1613.47     38.99 o 
   3   1   2       89.25       85.31      4.06 o 
   4   1   2      206.76      247.10     10.16 o 
   5   1   2      119.44      120.85      6.18 o 
   6   1   2      225.91      221.16      9.30 o 
   7   1   2        9.98        3.23      4.60 o 
   0   2   2     3727.66     3557.45    102.96 o 
   1   2   2     1974.77     2052.60     51.43 o 
   2   2   2     1212.25     1184.57     25.02 o 
   3   2   2      923.41      940.89     20.92 o 
   4   2   2        0.83        0.29      1.72 o 
   5   2   2       16.50       13.81      2.84 o 
   6   2   2       61.50       72.34     12.12 o 
   7   2   2       36.94       20.21     10.44 o 
   0   3   2      500.29      502.51     17.91 o 
   1   3   2      426.91      475.19     11.88 o 
   2   3   2      329.66      338.47      7.91 o 
   3   3   2       27.63       31.63      2.86 o 
   4   3   2       47.73       47.29      3.24 o 
   5   3   2       15.35       27.24      5.79 o 
   6   3   2       42.17       39.16      5.74 o 
   7   3   2       36.73       28.02      6.60 o 
   0   4   2      185.56      172.02      7.82 o 
   1   4   2       97.17      103.35      3.32 o 
   2   4   2       69.16       69.19      3.36 o 
   3   4   2      116.40      115.28      4.69 o 
   4   4   2        3.38        4.93      2.41 o 
   5   4   2       15.83       15.65      3.25 o 
   6   4   2       34.70       40.88      6.21 o 
   0   5   2      400.32      407.88     13.32 o 
   1   5   2       19.04       23.37      2.40 o 
   2   5   2      263.77      237.44      7.56 o 
   3   5   2       69.35       75.74      4.63 o 
   4   5   2      113.83      113.73      7.00 o 
   5   5   2       41.61       41.46      4.87 o 
   6   5   2        7.50        6.87      4.34 o 
   0   6   2       15.11       15.70      4.28 o 
   1   6   2        2.57        1.22      1.86 o 
   2   6   2      121.76      127.08      5.26 o 
   3   6   2       70.98       83.83      5.45 o 
   4   6   2       45.92       46.43      4.23 o 
   5   6   2       14.39       10.81      3.65 o 
   0   7   2        0.02        1.65      4.48 o 
   1   7   2      113.65      115.76      7.63 o 
   2   7   2       13.58       17.71      4.14 o 
   3   7   2       34.96       40.66      4.10 o 
   4   7   2       10.51       13.64      3.63 o 
   5   7   2        7.33        7.04      3.85 o 
   0   8   2        2.03        3.38      4.97 o 
   1   8   2       28.95       25.23      4.82 o 
   2   8   2       40.82       31.97      5.19 o 
   3   8   2        5.38        3.52      5.36 o 
   4   8   2        0.23       -0.30      4.34 o 
   0   9   2        2.49       -0.95      5.71 o 
   1   9   2        8.63        9.97      4.74 o 
   2   9   2        2.04       -6.01      4.01 o 
   1   0   3      325.71      265.06     16.40 o 
   2   0   3       39.87       38.71      2.75 o 
   3   0   3       28.25       33.58      3.61 o 
   4   0   3      321.77      318.18     15.47 o 
   5   0   3       42.07       45.79      5.52 o 
   6   0   3        1.96       -5.58      4.13 o 
   7   0   3        1.61        1.01      5.38 o 
   0   1   3      217.16      209.11     10.88 o 
   1   1   3     1923.45     1833.22     38.79 o 
   2   1   3     2219.83     2286.62     71.18 o 
   3   1   3      315.06      350.94     11.88 o 
   4   1   3       88.39       89.57      4.98 o 
   5   1   3       99.46       98.39      5.40 o 
   6   1   3      106.26      115.52      6.47 o 
   7   1   3       10.72        9.28      3.33 o 
   0   2   3       13.66       13.40      2.10 o 
   1   2   3     4509.57     4748.34    141.39 o 
   2   2   3       99.92       93.75      2.82 o 
   3   2   3      212.74      225.94      5.91 o 
   4   2   3       24.84       24.39      2.73 o 
   5   2   3       22.45       21.17      3.05 o 
   6   2   3       66.86       55.78      8.24 o 
   7   2   3       19.75       17.58      6.80 o 
   0   3   3     4139.63     4024.78    116.76 o 
   1   3   3      284.99      325.65     13.15 o 
   2   3   3      154.02      155.21      4.21 o 
   3   3   3      176.02      154.92      4.51 o 
   4   3   3       70.67       72.97      3.51 o 
   5   3   3       39.73       33.89      4.36 o 
   6   3   3       54.60       58.62      6.15 o 
   7   3   3       16.68       14.82      5.98 o 
   0   4   3      131.04      140.00      5.34 o 
   1   4   3     1962.82     2025.42     44.87 o 
   2   4   3       11.35       14.16      2.11 o 
   3   4   3      121.01      105.79      4.47 o 
   4   4   3      264.23      292.31      9.37 o 
   5   4   3       88.70      110.31      6.08 o 
   6   4   3       26.19       20.52      5.24 o 
   0   5   3        0.21       -1.41      1.52 o 
   1   5   3      283.81      296.62      8.18 o 
   2   5   3      289.14      262.58      8.14 o 
   3   5   3      153.92      148.24      5.77 o 
   4   5   3       85.65      113.02      8.68 o 
   5   5   3       12.80        9.80      3.31 o 
   6   5   3        6.67        8.69      4.95 o 
   0   6   3       20.38       17.42      4.43 o 
   1   6   3        8.96        6.98      2.45 o 
   2   6   3      151.69      148.72      5.77 o 
   3   6   3       31.65       43.16      4.50 o 
   4   6   3       30.02       29.40      4.64 o 
   5   6   3        8.90        4.51      3.38 o 
   0   7   3       80.48       66.68      8.10 o 
   1   7   3        9.25       10.67      3.54 o 
   2   7   3       11.23        8.63      3.69 o 
   3   7   3       51.61       47.59      4.43 o 
   4   7   3       58.82       57.85      5.91 o 
   5   7   3       14.98       15.80      4.07 o 
   0   8   3       66.50       94.05     13.18 o 
   1   8   3       13.82       16.48      4.31 o 
   2   8   3        0.37       -2.65      3.73 o 
   3   8   3       13.77       18.54      4.73 o 
   4   8   3       18.95       22.27      5.46 o 
   0   9   3        5.65        3.31      5.85 o 
   1   9   3       57.32       62.44      8.88 o 
   2   9   3        1.45       -2.50      4.17 o 
   0   0   4     5182.82     5258.13    309.13 o 
   1   0   4     1817.68     1676.05     71.96 o 
   2   0   4       19.81       14.79      3.22 o 
   3   0   4     1060.77     1118.81     41.73 o 
   4   0   4      437.95      415.93     17.62 o 
   5   0   4       93.90       98.45      7.85 o 
   6   0   4       12.68        3.72      4.62 o 
   7   0   4        0.61        5.97      7.86 o 
   0   1   4      355.20      368.05     16.15 o 
   1   1   4     1751.61     1691.11     38.13 o 
   2   1   4      808.90      822.09     22.96 o 
   3   1   4      153.14      173.47      7.55 o 
   4   1   4       11.69       14.18      2.44 o 
   5   1   4      257.26      241.33     10.38 o 
   6   1   4      170.36      159.74      7.04 o 
   7   1   4       25.89       20.78      3.96 o 
   0   2   4     3594.57     3446.81    115.83 o 
   1   2   4     3597.89     3668.81    125.57 o 
   2   2   4       34.82       32.20      1.76 o 
   3   2   4     1118.42     1214.47     27.83 o 
   4   2   4      116.73      119.73      5.02 o 
   5   2   4       80.27       92.93      5.21 o 
   6   2   4       29.52       31.98      8.50 o 
   7   2   4       21.66       16.34      4.34 o 
   0   3   4      247.43      265.29     13.77 o 
   1   3   4     1396.80     1465.40     38.15 o 
   2   3   4     1663.52     1721.38     38.56 o 
   3   3   4      154.97      146.65      4.36 o 
   4   3   4      121.47      127.01      4.34 o 
   5   3   4      146.06      134.14      6.87 o 
   6   3   4        6.47        8.42      3.91 o 
   7   3   4       18.87       21.46      4.98 o 
   0   4   4     1167.67     1217.77     36.37 o 
   1   4   4      486.03      487.65     11.81 o 
   2   4   4      243.99      220.19      6.19 o 
   3   4   4       26.76       25.41      2.75 o 
   4   4   4       28.68       30.64      3.38 o 
   5   4   4       11.36        9.68      3.04 o 
   6   4   4       39.32       44.22      6.28 o 
   0   5   4       47.52       51.56      3.22 o 
   1   5   4      214.13      204.81      9.67 o 
   2   5   4      154.13      156.57      6.35 o 
   3   5   4      332.00      325.31     10.00 o 
   4   5   4      449.34      437.65     14.25 o 
   5   5   4       25.88       21.14      3.72 o 
   6   5   4       20.38       12.47      4.80 o 
   0   6   4       67.02       84.48      8.12 o 
   1   6   4        7.18       11.40      2.87 o 
   2   6   4       75.75       94.41      5.05 o 
   3   6   4      279.34      263.77     10.78 o 
   4   6   4       11.53       12.45      3.17 o 
   5   6   4        0.91        1.76      3.58 o 
   0   7   4        1.24       -3.19      3.21 o 
   1   7   4       45.63       44.47      5.03 o 
   2   7   4       90.29       97.22      7.20 o 
   3   7   4       49.38       54.36      4.65 o 
   4   7   4        7.59       -2.26      3.06 o 
   5   7   4       32.69       35.65      5.28 o 
   0   8   4      227.10      200.03     13.46 o 
   1   8   4        2.96        5.29      3.98 o 
   2   8   4        2.25       -3.29      3.57 o 
   3   8   4        2.08       -3.47      3.68 o 
   4   8   4       20.66       36.09      8.33 o 
   0   9   4       12.08       -0.68      5.87 o 
   1   9   4        0.55        1.76      4.34 o 
   2   9   4        3.44        3.90      4.19 o 
   1   0   5     5944.29     5284.31    218.66 o 
   2   0   5      987.60      884.03     38.20 o 
   3   0   5       27.86       23.69      3.63 o 
   4   0   5      247.72      260.22     13.90 o 
   5   0   5      119.76      115.04      9.27 o 
   6   0   5       46.36       32.15      9.05 o 
   7   0   5       33.49       23.92      5.02 o 
   0   1   5     4012.23     3946.45    200.94 o 
   1   1   5      389.94      362.39      8.47 o 
   2   1   5      201.71      185.42      5.01 o 
   3   1   5      149.98      142.81      5.47 o 
   4   1   5      456.94      473.36     14.86 o 
   5   1   5        6.78        5.47      2.54 o 
   6   1   5       51.59       58.99      6.41 o 
   7   1   5       10.54       10.45      3.84 o 
   0   2   5      459.75      471.50     29.02 o 
   1   2   5       23.58       25.43      1.43 o 
   2   2   5      197.21      200.38      4.89 o 
   3   2   5       90.69       94.24      4.55 o 
   4   2   5       12.14       13.09      2.22 o 
   5   2   5       10.33       11.28      2.83 o 
   6   2   5       73.74       79.55      8.17 o 
   7   2   5        0.73        1.26      4.05 o 
   0   3   5      249.24      289.72      8.86 o 
   1   3   5      898.18      941.68     20.51 o 
   2   3   5     1079.10     1136.40     24.23 o 
   3   3   5      243.90      268.49      6.91 o 
   4   3   5      120.49      116.68      4.12 o 
   5   3   5      159.30      151.35      8.00 o 
   6   3   5       19.85       17.74      4.26 o 
   7   3   5       11.01       16.11      4.81 o 
   0   4   5      157.18      146.66      5.28 o 
   1   4   5     1078.13     1095.38     23.34 o 
   2   4   5      399.68      399.75     10.15 o 
   3   4   5       76.72       85.12      4.44 o 
   4   4   5        2.77        2.80      2.45 o 
   5   4   5       44.85       40.92      4.35 o 
   6   4   5       30.60       27.76      6.44 o 
   0   5   5        0.07       -1.45      1.48 o 
   1   5   5      270.65      254.15      7.67 o 
   2   5   5        6.79        7.78      2.11 o 
   3   5   5      221.10      219.40      9.65 o 
   4   5   5       50.43       56.13      4.67 o 
   5   5   5       55.31       55.57      5.18 o 
   6   5   5        0.98       -0.46      4.16 o 
   0   6   5        4.36        3.17      3.13 o 
   1   6   5       91.10       93.13      4.51 o 
   2   6   5      866.64      844.76     25.18 o 
   3   6   5       77.41       83.40      5.21 o 
   4   6   5       62.45       60.38      4.86 o 
   5   6   5        7.42        4.70      3.56 o 
   0   7   5        1.98        2.61      3.69 o 
   1   7   5       87.48      102.74      6.66 o 
   2   7   5       65.41       64.18      6.06 o 
   3   7   5       36.68       39.43      6.82 o 
   4   7   5       16.25       13.42      4.16 o 
   5   7   5        4.11        3.03      4.78 o 
   0   8   5        0.77       11.58      5.86 o 
   1   8   5       24.61       13.74      4.09 o 
   2   8   5        2.51        2.94      3.64 o 
   3   8   5       46.75       48.07      8.46 o 
   4   8   5        1.73       -0.67      3.94 o 
   0   9   5        0.61       -6.63      8.57 o 
   1   9   5       12.12        8.22      4.73 o 
   2   9   5       31.60       24.96      5.25 o 
   0   0   6     3264.25     2654.69    156.36 o 
   1   0   6        2.44        5.65      3.30 o 
   2   0   6      284.46      296.43     14.04 o 
   3   0   6      122.10      113.31      9.12 o 
   4   0   6      121.88      102.04      7.29 o 
   5   0   6      135.38      111.60     14.00 o 
   6   0   6        6.27        7.31      4.09 o 
   7   0   6        8.39        7.52      4.14 o 
   0   1   6     1401.22     1411.03     41.37 o 
   1   1   6     1568.13     1530.11     37.68 o 
   2   1   6      111.99      108.95      3.31 o 
   3   1   6      389.74      395.40     12.37 o 
   4   1   6      167.14      176.30      8.21 o 
   5   1   6       84.31       90.39      5.23 o 
   6   1   6      216.20      205.54     12.56 o 
   7   1   6       19.29       18.00      3.42 o 
   0   2   6     1762.87     1812.13     75.18 o 
   1   2   6      179.24      167.20      4.00 o 
   2   2   6     1187.72     1153.40     23.51 o 
   3   2   6      296.64      294.07      8.15 o 
   4   2   6       33.08       34.74      2.97 o 
   5   2   6        8.92        4.45      2.55 o 
   6   2   6       12.00       18.45      4.97 o 
   7   2   6       16.59        9.64      5.85 o 
   0   3   6      624.59      595.46     18.39 o 
   1   3   6      501.43      456.80     13.04 o 
   2   3   6      158.58      161.83      4.52 o 
   3   3   6      169.96      166.28      4.63 o 
   4   3   6       14.45       18.49      2.27 o 
   5   3   6       78.03       71.29      6.29 o 
   6   3   6       18.69       24.30      4.55 o 
   7   3   6       33.77       29.75      4.65 o 
   0   4   6      536.58      534.68     15.78 o 
   1   4   6      355.79      370.21      8.32 o 
   2   4   6      386.37      378.55     10.48 o 
   3   4   6      103.72      100.63      4.33 o 
   4   4   6       85.12       91.87      4.94 o 
   5   4   6      148.93      144.99      7.83 o 
   6   4   6       14.66       14.40      4.47 o 
   0   5   6       75.32       70.45      3.74 o 
   1   5   6      264.78      255.18      7.34 o 
   2   5   6       14.07       12.82      2.36 o 
   3   5   6      129.52      128.71      5.38 o 
   4   5   6        3.52        5.64      2.66 o 
   5   5   6        2.17        0.46      3.29 o 
   6   5   6       36.55       40.59      7.58 o 
   0   6   6      108.49      102.14     10.17 o 
   1   6   6      211.13      195.03      7.30 o 
   2   6   6      166.82      189.94      8.80 o 
   3   6   6       55.60       64.97      4.71 o 
   4   6   6       40.72       36.02      4.29 o 
   5   6   6       49.49       45.72      6.56 o 
   0   7   6       25.57       27.79      5.00 o 
   1   7   6       21.88       17.61      3.53 o 
   2   7   6       55.41       51.07      5.05 o 
   3   7   6       38.76       38.70      4.97 o 
   4   7   6       10.21        7.52      3.28 o 
   5   7   6       15.09       13.34      4.49 o 
   0   8   6        1.89       -2.83      4.62 o 
   1   8   6       10.25        5.08      3.64 o 
   2   8   6       64.43       68.67      8.14 o 
   3   8   6       20.37       18.34      4.56 o 
   4   8   6       37.86       30.59      5.30 o 
   0   9   6        2.91        0.53      6.28 o 
   1   9   6       36.08       33.21      5.83 o 
   2   9   6       23.13       23.04      5.14 o 
   1   0   7     1600.78     1460.72     88.31 o 
   2   0   7        7.88        4.07      3.44 o 
   3   0   7      119.00      120.85      7.55 o 
   4   0   7        2.94        0.83      5.34 o 
   5   0   7      144.86      136.24     19.08 o 
   6   0   7       17.58       18.01      4.89 o 
   7   0   7        1.06        4.83      3.98 o 
   0   1   7     1640.34     1732.96     58.33 o 
   1   1   7     3568.75     3568.51    105.02 o 
   2   1   7      982.82     1005.07     24.59 o 
   3   1   7      533.52      578.87     16.57 o 
   4   1   7       24.42       19.52      2.38 o 
   5   1   7      165.64      149.63     11.46 o 
   6   1   7      124.51      112.12      8.06 o 
   7   1   7       11.05       11.38      3.34 o 
   0   2   7        1.30       -0.14      1.00 o 
   1   2   7       96.17      104.50      4.69 o 
   2   2   7       83.22       77.68      2.54 o 
   3   2   7      194.81      195.42      5.39 o 
   4   2   7       45.29       51.80      3.51 o 
   5   2   7       11.82       14.13      3.46 o 
   6   2   7       38.19       30.70      5.18 o 
   7   2   7       17.45       25.77     14.57 o 
   0   3   7      453.42      433.40     19.64 o 
   1   3   7       17.21       15.44      2.07 o 
   2   3   7       58.72       55.25      3.44 o 
   3   3   7       94.05       98.20      3.54 o 
   4   3   7       74.31       77.54      3.60 o 
   5   3   7       15.16        9.85      3.71 o 
   6   3   7       43.34       38.80      6.36 o 
   7   3   7       15.82       11.21      3.56 o 
   0   4   7       48.86       55.02      3.48 o 
   1   4   7      171.36      161.76      4.27 o 
   2   4   7      217.07      210.76      6.17 o 
   3   4   7       84.11       83.17      4.26 o 
   4   4   7        9.03        7.75      2.48 o 
   5   4   7       72.28       64.71      6.65 o 
   6   4   7       12.38       15.08      4.05 o 
   0   5   7      215.51      214.51      7.47 o 
   1   5   7      114.42      116.41      4.65 o 
   2   5   7      151.90      152.94      5.35 o 
   3   5   7      187.30      169.47      6.04 o 
   4   5   7       25.60       28.59      3.81 o 
   5   5   7        1.08       -5.25      3.83 o 
   6   5   7       22.75       17.57      4.55 o 
   0   6   7       45.42       53.67      5.87 o 
   1   6   7      245.93      216.43      6.84 o 
   2   6   7      338.23      322.07      9.53 o 
   3   6   7       33.43       35.29      3.72 o 
   4   6   7        5.73        1.23      2.68 o 
   5   6   7       11.06       14.96      4.26 o 
   0   7   7        0.86       -4.40      3.66 o 
   1   7   7       43.83       39.83      4.62 o 
   2   7   7        5.84        5.49      3.43 o 
   3   7   7      126.80      128.89      6.37 o 
   4   7   7       37.63       43.33      4.69 o 
   0   8   7       57.20       49.05      9.01 o 
   1   8   7       35.01       28.94      4.76 o 
   2   8   7      101.37      130.62      8.39 o 
   3   8   7       16.37       16.07      4.53 o 
   0   9   7        7.02        0.10      6.08 o 
   1   9   7        9.07       13.60      4.97 o 
   2   9   7       16.86       25.44      6.53 o 
   0   0   8    21292.08    20098.65   1172.03 o 
   1   0   8     1756.69     1922.32     80.82 o 
   2   0   8       76.56       67.93      4.80 o 
   3   0   8      390.26      396.63     19.11 o 
   4   0   8        0.74        0.90      3.85 o 
   5   0   8        2.62       11.05      4.44 o 
   6   0   8        4.41       -0.75      7.01 o 
   7   0   8        0.07       -1.34      3.96 o 
   0   1   8     1278.48     1235.13     84.75 o 
   1   1   8      225.57      217.40      6.52 o 
   2   1   8      400.84      417.59     11.13 o 
   3   1   8      293.81      325.51     10.01 o 
   4   1   8      157.37      144.84      6.87 o 
   5   1   8       54.73       60.92      5.12 o 
   6   1   8       42.40       52.32      7.05 o 
   7   1   8       10.88       10.19      3.36 o 
   0   2   8       28.96       32.06      2.37 o 
   1   2   8        6.21        5.68      0.95 o 
   2   2   8      641.14      635.75     14.95 o 
   3   2   8      139.20      151.20      4.53 o 
   4   2   8       38.89       39.75      3.10 o 
   5   2   8      203.12      193.06     10.60 o 
   6   2   8       59.03       70.41      9.28 o 
   7   2   8       53.97       54.00     16.16 o 
   0   3   8     1713.96     1630.65     48.32 o 
   1   3   8      122.90      136.90      6.88 o 
   2   3   8      260.70      264.78      6.41 o 
   3   3   8      153.96      156.47      5.34 o 
   4   3   8      152.72      149.40      4.64 o 
   5   3   8      140.02      129.94      7.80 o 
   6   3   8       20.12       19.16      4.02 o 
   0   4   8      939.79      938.31     28.70 o 
   1   4   8      597.60      593.82     12.76 o 
   2   4   8       14.97       12.99      1.53 o 
   3   4   8      112.35      107.28      7.23 o 
   4   4   8      113.35      117.11      5.21 o 
   5   4   8       26.55       28.48      5.12 o 
   6   4   8        8.46        7.78      3.78 o 
   0   5   8      188.91      207.90      7.96 o 
   1   5   8      605.97      586.57     14.77 o 
   2   5   8      147.26      136.58      4.97 o 
   3   5   8       75.84       87.34      6.85 o 
   4   5   8      239.98      244.63      8.20 o 
   5   5   8        0.99        2.29      3.52 o 
   6   5   8       32.82       32.12      5.22 o 
   0   6   8        1.87       -0.84      4.57 o 
   1   6   8       47.32       44.91      4.42 o 
   2   6   8      189.99      174.94      6.20 o 
   3   6   8      146.36      144.38      5.88 o 
   4   6   8        9.92        3.70      3.32 o 
   5   6   8       28.05       26.42      7.53 o 
   0   7   8       49.47       34.69      7.50 o 
   1   7   8       22.69       17.08      3.84 o 
   2   7   8       30.49       30.98      5.21 o 
   3   7   8       69.01       77.21      5.14 o 
   4   7   8        4.41        2.36      3.43 o 
   0   8   8        5.20        0.82      5.04 o 
   1   8   8       56.01       52.11      5.59 o 
   2   8   8       62.33       76.50      6.70 o 
   3   8   8       27.43       28.30      5.08 o 
   0   9   8        0.02        1.39      6.26 o 
   1   9   8       11.52       15.80      5.32 o 
   2   9   8        3.51        0.56      4.30 o 
   1   0   9     1386.74     1287.41     54.88 o 
   2   0   9       75.01       68.81     14.84 o 
   3   0   9        0.81        0.46      2.42 o 
   4   0   9      205.49      182.90     21.38 o 
   5   0   9      598.09      565.40     31.78 o 
   6   0   9       25.90       11.61      7.77 o 
   7   0   9        3.35        0.79      4.26 o 
   0   1   9      946.20      862.43     25.92 o 
   1   1   9      846.45      890.81     20.28 o 
   2   1   9       32.94       32.77      1.76 o 
   3   1   9      195.46      194.54      6.56 o 
   4   1   9       13.13       11.83      2.71 o 
   5   1   9       87.60       95.85      6.44 o 
   6   1   9       78.16       91.22      7.47 o 
   7   1   9       17.17       13.49      4.02 o 
   0   2   9      301.68      310.90     24.90 o 
   1   2   9      563.19      557.74     14.08 o 
   2   2   9      924.62      965.36     22.17 o 
   3   2   9      209.49      191.48      5.85 o 
   4   2   9       74.18       78.19      5.82 o 
   5   2   9       38.07       45.89      4.76 o 
   6   2   9       28.77       29.31      6.38 o 
   7   2   9       31.37       34.14      6.33 o 
   0   3   9       42.66       41.31      3.08 o 
   1   3   9       90.99       95.54      4.18 o 
   2   3   9      495.82      519.99     11.41 o 
   3   3   9      281.80      270.06      6.79 o 
   4   3   9      258.53      252.30      8.58 o 
   5   3   9       11.39       16.18      3.99 o 
   6   3   9        1.06       -0.50      3.30 o 
   0   4   9      378.83      420.03     17.77 o 
   1   4   9      431.15      440.45     10.23 o 
   2   4   9       16.71       15.63      1.67 o 
   3   4   9      107.80      109.42      4.57 o 
   4   4   9      270.41      266.78      9.78 o 
   5   4   9       12.08       13.85      4.02 o 
   6   4   9       10.53        7.63      4.06 o 
   0   5   9       18.11       16.92      3.07 o 
   1   5   9      197.15      180.21      5.81 o 
   2   5   9       43.00       46.20      3.38 o 
   3   5   9      109.02       98.86      4.61 o 
   4   5   9       90.26      103.98      8.84 o 
   5   5   9       14.63       20.58      4.42 o 
   6   5   9        4.28        2.60      4.09 o 
   0   6   9       10.19       14.60      5.28 o 
   1   6   9      154.10      142.59      5.25 o 
   2   6   9      464.20      443.99     12.55 o 
   3   6   9       98.52       97.39      5.47 o 
   4   6   9       19.85       15.33      3.69 o 
   5   6   9        2.33        4.22      3.86 o 
   0   7   9      114.08      133.40     11.82 o 
   1   7   9       26.15       29.31      4.29 o 
   2   7   9      111.79      114.70      7.43 o 
   3   7   9       99.94      105.79      7.12 o 
   4   7   9        8.17        6.66      3.61 o 
   0   8   9       62.34      101.90     10.99 o 
   1   8   9       35.86       46.86      6.86 o 
   2   8   9       92.03       88.96      8.09 o 
   3   8   9       32.99       34.03      5.37 o 
   0   9   9       20.42       44.28     26.20 o 
   1   9   9       20.74       20.74      5.28 o 
   0   0  10     3152.70     2563.22    151.88 o 
   1   0  10      272.20      265.36     18.43 o 
   2   0  10      283.01      305.93     15.01 o 
   3   0  10      104.64      101.21      7.07 o 
   4   0  10       41.85       62.00      8.25 o 
   5   0  10       35.33       40.18      6.63 o 
   6   0  10        1.85       -2.01      4.00 o 
   7   0  10       13.05        2.75      4.51 o 
   0   1  10       76.23       87.09      9.33 o 
   1   1  10      509.44      509.40     12.00 o 
   2   1  10       36.13       35.05      1.82 o 
   3   1  10      302.87      303.03      9.42 o 
   4   1  10       82.66       91.44      5.70 o 
   5   1  10       26.51       29.20      4.22 o 
   6   1  10       87.09       93.31      6.87 o 
   7   1  10       10.98       22.91      4.68 o 
   0   2  10       27.17       28.81      2.44 o 
   1   2  10      535.78      568.98     12.58 o 
   2   2  10       46.21       49.24      3.33 o 
   3   2  10      406.36      421.74     11.40 o 
   4   2  10       62.78       71.13      5.14 o 
   5   2  10       69.61       70.36      5.80 o 
   6   2  10        9.54        6.21      4.14 o 
   7   2  10       24.39       16.30      5.42 o 
   0   3  10        0.00       -0.35      1.42 o 
   1   3  10      449.45      472.90     13.13 o 
   2   3  10      313.12      351.29      8.47 o 
   3   3  10       88.95       85.42      4.86 o 
   4   3  10       64.71       71.77      4.29 o 
   5   3  10       63.36       57.33      6.43 o 
   6   3  10        4.78        0.39      3.40 o 
   0   4  10      119.97      105.64      4.92 o 
   1   4  10       45.73       53.13      4.19 o 
   2   4  10       19.59       15.36      1.73 o 
   3   4  10       37.56       41.97      3.25 o 
   4   4  10       62.78       64.96      6.16 o 
   5   4  10      158.86      141.93      8.48 o 
   6   4  10       29.60       25.54      5.20 o 
   0   5  10       60.17       72.20      4.59 o 
   1   5  10       49.95       50.73      3.50 o 
   2   5  10      169.41      160.00      5.57 o 
   3   5  10       10.70       10.84      2.56 o 
   4   5  10      141.28      144.33      7.47 o 
   5   5  10       22.53       15.84      4.25 o 
   6   5  10       10.46        8.84      4.50 o 
   0   6  10      176.62      160.97     10.67 o 
   1   6  10       18.87       17.67      2.80 o 
   2   6  10      156.97      150.36      5.73 o 
   3   6  10       92.63       97.13      5.09 o 
   4   6  10        3.72        3.67      3.61 o 
   5   6  10        5.28        2.63      4.02 o 
   0   7  10        4.83        2.64      4.81 o 
   1   7  10        5.50       -0.27      3.37 o 
   2   7  10      110.11      121.98     13.54 o 
   3   7  10      136.23      129.11      9.36 o 
   4   7  10       12.45       16.32      4.53 o 
   0   8  10        5.58       12.88      6.18 o 
   1   8  10        0.86       -2.23      3.72 o 
   2   8  10        2.72        2.72      4.56 o 
   3   8  10       14.23       10.31      4.35 o 
   0   9  10       19.00       15.54      7.26 o 
   1   9  10        2.10        2.47      4.84 o 
   1   0  11     1567.82     1488.85     76.14 o 
   2   0  11      656.99      651.20     29.42 o 
   3   0  11        1.31        2.01      2.89 o 
   4   0  11      109.06      101.24      7.73 o 
   5   0  11       34.81       30.18      6.29 o 
   6   0  11       14.52       14.49      5.70 o 
   7   0  11        6.59        4.61      4.94 o 
   0   1  11      238.40      244.87      8.42 o 
   1   1  11      219.86      224.91      6.33 o 
   2   1  11      407.81      400.85     16.02 o 
   3   1  11       91.26       88.19      3.76 o 
   4   1  11      112.43      110.14      5.76 o 
   5   1  11       45.18       45.13      6.85 o 
   6   1  11       15.77       26.66      4.37 o 
   7   1  11        3.85        2.10      3.84 o 
   0   2  11       26.19       24.72      2.39 o 
   1   2  11       67.20       71.62      2.53 o 
   2   2  11      396.77      403.86     11.52 o 
   3   2  11      251.43      254.66      7.47 o 
   4   2  11      107.99      108.80      5.90 o 
   5   2  11       27.58       28.55      4.10 o 
   6   2  11       42.69       38.04      5.89 o 
   7   2  11        5.70       -0.80      5.76 o 
   0   3  11       95.34       84.80      5.87 o 
   1   3  11       53.46       58.87      2.56 o 
   2   3  11      117.85      113.36      3.62 o 
   3   3  11      236.01      235.86      7.64 o 
   4   3  11        2.61        2.45      2.98 o 
   5   3  11       70.73       74.75      7.24 o 
   6   3  11        3.41        5.42      4.06 o 
   0   4  11      203.62      191.66      7.50 o 
   1   4  11      231.28      228.75      6.49 o 
   2   4  11       27.75       27.51      2.19 o 
   3   4  11      123.43      118.33      4.90 o 
   4   4  11        0.73       -0.33      2.84 o 
   5   4  11       40.04       48.49     10.29 o 
   6   4  11        7.89       11.08      4.73 o 
   0   5  11        5.54        4.23      2.31 o 
   1   5  11       52.13       59.51      3.47 o 
   2   5  11       67.32       77.61      4.54 o 
   3   5  11      172.96      177.05      6.30 o 
   4   5  11      153.70      146.12      7.94 o 
   5   5  11       66.30       57.69      6.28 o 
   6   5  11       14.43       19.26      5.37 o 
   0   6  11       34.42       37.07      6.52 o 
   1   6  11       43.83       48.60      3.87 o 
   2   6  11       78.79       78.18      5.83 o 
   3   6  11       98.21      110.10      5.49 o 
   4   6  11       17.75       15.81      4.38 o 
   5   6  11       17.59       17.64      4.83 o 
   0   7  11        0.13       -1.71      4.49 o 
   1   7  11        6.31        3.47      3.37 o 
   2   7  11       72.42       74.01     10.30 o 
   3   7  11       16.33       27.87      3.83 o 
   4   7  11       10.73        5.58      4.33 o 
   0   8  11       84.76       75.79     12.51 o 
   1   8  11       22.28       17.94      4.97 o 
   2   8  11       10.09       15.53      4.85 o 
   3   8  11       30.80       20.29      5.97 o 
   0   9  11       66.89       72.11     14.87 o 
   1   9  11       10.96       10.78      5.02 o 
   0   0  12     2273.60     2405.04    143.26 o 
   1   0  12        0.94        6.36      2.65 o 
   2   0  12      159.89      168.26     13.60 o 
   3   0  12     1324.22     1273.21     55.73 o 
   4   0  12       53.75       73.79     14.54 o 
   5   0  12      266.92      254.83     15.21 o 
   6   0  12       27.10       26.25      6.55 o 
   7   0  12        0.72       -2.26      4.52 o 
   0   1  12       23.84       26.60      3.84 o 
   1   1  12      895.72      943.95     31.15 o 
   2   1  12      253.54      261.92      8.22 o 
   3   1  12       35.22       43.42      3.84 o 
   4   1  12       27.88       25.11      3.54 o 
   5   1  12       14.10       16.34      3.74 o 
   6   1  12       76.74       82.94      7.39 o 
   7   1  12        3.55        7.79      4.43 o 
   0   2  12      227.76      203.46      7.46 o 
   1   2  12       40.92       45.24      2.25 o 
   2   2  12     1003.22     1176.38     26.98 o 
   3   2  12      172.63      179.84      6.45 o 
   4   2  12       71.68       86.50      6.01 o 
   5   2  12        5.32        4.92      3.20 o 
   6   2  12       72.85       90.76      8.44 o 
   0   3  12       26.45       25.75      2.71 o 
   1   3  12      601.09      600.69     14.44 o 
   2   3  12       74.60       71.25      2.95 o 
   3   3  12       33.26       35.27      3.20 o 
   4   3  12      156.17      150.71      7.73 o 
   5   3  12       13.01        9.76      4.11 o 
   6   3  12        8.30        6.00      4.07 o 
   0   4  12      222.97      203.83      8.56 o 
   1   4  12      124.31      119.13      3.84 o 
   2   4  12       12.52        8.29      1.70 o 
   3   4  12       36.95       35.95      3.82 o 
   4   4  12      182.45      151.06      8.00 o 
   5   4  12        6.84       12.47      5.42 o 
   6   4  12        5.98        3.55      4.46 o 
   0   5  12        1.13        0.82      2.28 o 
   1   5  12       25.62       28.38      2.65 o 
   2   5  12       27.37       25.43      2.91 o 
   3   5  12       34.12       35.10      4.56 o 
   4   5  12      145.51      146.21      8.55 o 
   5   5  12       56.73       58.87      6.40 o 
   0   6  12       41.06       38.81     12.67 o 
   1   6  12       20.02       17.94      3.19 o 
   2   6  12       46.11       48.82      4.20 o 
   3   6  12       97.05       97.15      7.24 o 
   4   6  12        5.18        0.87      3.79 o 
   5   6  12        1.20        1.76      4.49 o 
   0   7  12        6.45       -2.18      4.47 o 
   1   7  12       56.72       57.43      9.62 o 
   2   7  12       11.38        6.67      3.88 o 
   3   7  12      108.99      122.08     11.32 o 
   4   7  12        8.17        5.61      4.57 o 
   0   8  12       47.29       58.73     15.99 o 
   1   8  12        6.53        3.33      4.13 o 
   2   8  12        3.76       -0.34      4.23 o 
   3   8  12       76.18       82.34      9.14 o 
   0   9  12        7.96        2.85      6.26 o 
   1   9  12       10.70       12.91      5.29 o 
   1   0  13       30.27       24.25      3.88 o 
   2   0  13     1109.14     1103.04     70.63 o 
   3   0  13        3.71        8.45      3.82 o 
   4   0  13      113.09      122.64      8.98 o 
   5   0  13      130.86      159.94     19.09 o 
   6   0  13        3.93        3.73      5.25 o 
   7   0  13        0.10       -2.83      4.83 o 
   0   1  13      165.27      172.80     23.84 o 
   1   1  13     1203.84     1201.19     29.46 o 
   2   1  13      388.70      424.40     12.54 o 
   3   1  13      258.63      246.92     15.17 o 
   4   1  13       50.18       56.40      5.02 o 
   5   1  13       76.84       84.69      6.53 o 
   6   1  13        1.83        5.98      3.76 o 
   7   1  13       12.29       15.63      4.81 o 
   0   2  13       40.79       40.73      6.51 o 
   1   2  13       28.39       27.15      1.92 o 
   2   2  13       26.45       29.66      3.57 o 
   3   2  13       15.89       20.16      3.05 o 
   4   2  13      103.58       94.88      6.17 o 
   5   2  13       91.66      101.28      8.53 o 
   6   2  13        4.25       13.77      4.82 o 
   0   3  13        4.44        2.36      1.90 o 
   1   3  13      217.69      214.03      5.73 o 
   2   3  13       20.37       21.33      2.32 o 
   3   3  13        0.61       -0.08      1.89 o 
   4   3  13      130.98      120.96      6.84 o 
   5   3  13        2.42        0.27      3.68 o 
   6   3  13        4.01        4.67      3.93 o 
   0   4  13      112.12      117.38      6.37 o 
   1   4  13       16.46       15.12      1.88 o 
   2   4  13        3.17        1.58      1.51 o 
   3   4  13       34.45       32.57      3.71 o 
   4   4  13      109.98      106.34      7.70 o 
   5   4  13       13.78       18.74      5.16 o 
   6   4  13       36.29       26.15      5.80 o 
   0   5  13      287.47      275.64     10.36 o 
   1   5  13      249.71      236.08      9.00 o 
   2   5  13       85.55       80.09      4.55 o 
   3   5  13       27.18       26.13      3.82 o 
   4   5  13      139.01      129.22      8.71 o 
   5   5  13        1.47        2.22      4.07 o 
   0   6  13       21.72       26.44      5.98 o 
   1   6  13      169.15      167.72      7.02 o 
   2   6  13      221.98      229.30      9.03 o 
   3   6  13       48.78       54.06      5.26 o 
   4   6  13       42.87       37.99      7.01 o 
   5   6  13       12.32       13.28      4.95 o 
   0   7  13       10.15        0.90      5.06 o 
   1   7  13       13.03       16.70      4.11 o 
   2   7  13       26.36       32.87      5.29 o 
   3   7  13       83.33       84.06      7.97 o 
   4   7  13       22.03       20.54      5.33 o 
   0   8  13       44.87       55.64      8.87 o 
   1   8  13       22.27       28.38      5.25 o 
   2   8  13       15.23       10.98      4.99 o 
   3   8  13        0.17        1.11      6.82 o 
   0   9  13       19.49       19.73      7.52 o 
   0   0  14     1325.49     1240.21     76.10 o 
   1   0  14        9.72        2.53      2.64 o 
   2   0  14       83.59       87.64     20.28 o 
   3   0  14       70.19       90.33      8.31 o 
   4   0  14       86.34       71.12      8.09 o 
   5   0  14      473.05      471.98     29.19 o 
   6   0  14       23.74       21.69     10.66 o 
   0   1  14     1880.36     2076.01     88.22 o 
   1   1  14      580.10      644.57     18.21 o 
   2   1  14      296.73      324.00     13.75 o 
   3   1  14       31.19       32.63      3.88 o 
   4   1  14      241.87      238.42      9.97 o 
   5   1  14        2.63       -1.64      3.11 o 
   6   1  14       39.78       32.29      5.08 o 
   0   2  14      350.96      346.03     11.79 o 
   1   2  14       47.24       49.26      2.44 o 
   2   2  14       22.02       22.26      1.98 o 
   3   2  14       32.65       32.40      3.73 o 
   4   2  14        8.92       11.83      3.27 o 
   5   2  14        4.25        3.34      3.10 o 
   6   2  14       81.84       88.88     10.46 o 
   0   3  14       14.19       18.85      3.55 o 
   1   3  14      484.20      483.76     11.29 o 
   2   3  14       64.48       63.91      3.44 o 
   3   3  14       22.23       21.75      2.88 o 
   4   3  14       11.70        7.89      3.47 o 
   5   3  14       45.63       42.02      6.00 o 
   6   3  14       14.12        6.52      4.39 o 
   0   4  14       43.01       49.01      4.24 o 
   1   4  14       28.33       32.97      2.49 o 
   2   4  14       24.34       21.81      2.61 o 
   3   4  14       66.90       60.41      7.48 o 
   4   4  14      108.48      104.80      9.07 o 
   5   4  14       41.71       45.72      8.25 o 
   6   4  14        5.09        6.69      4.77 o 
   0   5  14       50.29       54.19      5.26 o 
   1   5  14       13.57       15.64      2.43 o 
   2   5  14        6.41        7.73      2.50 o 
   3   5  14       27.46       21.72      4.46 o 
   4   5  14       21.41       29.21      5.01 o 
   5   5  14       53.26       51.90      7.28 o 
   0   6  14       12.57        7.74      4.77 o 
   1   6  14       31.83       36.73      4.08 o 
   2   6  14      182.18      172.56      6.75 o 
   3   6  14      122.31      133.17      8.50 o 
   4   6  14        4.73       -1.86      3.99 o 
   5   6  14       10.16       17.84      5.40 o 
   0   7  14        0.00        3.48      5.03 o 
   1   7  14       18.12       10.98      3.97 o 
   2   7  14       70.47       84.69     12.18 o 
   3   7  14        9.32       10.07      4.34 o 
   4   7  14       30.68       27.95      5.78 o 
   0   8  14        0.04       -3.75      5.39 o 
   1   8  14        4.93        5.30      4.23 o 
   2   8  14        2.81       -4.60      4.28 o 
   3   8  14        6.21        2.41      7.08 o 
   1   0  15      470.70      538.97     38.48 o 
   2   0  15        3.73        5.74      3.07 o 
   3   0  15       69.46       81.35      7.91 o 
   4   0  15        4.99       11.04      4.91 o 
   5   0  15       46.02       69.86      9.15 o 
   6   0  15        1.58       -4.01      4.81 o 
   1   1  15      955.11     1009.44     41.39 o 
   2   1  15       39.17       43.88      3.85 o 
   3   1  15       10.09        6.12      2.51 o 
   4   1  15      185.55      188.30      9.30 o 
   5   1  15       89.92      100.87      7.36 o 
   6   1  15       24.60       24.42      4.71 o 
   0   2  15       61.68       70.39      4.13 o 
   1   2  15      427.68      402.51      9.57 o 
   2   2  15       43.56       44.83      3.21 o 
   3   2  15       18.53       12.26      2.97 o 
   4   2  15       43.28       43.38      5.75 o 
   5   2  15        1.60       -0.03      3.17 o 
   6   2  15       38.63       51.08      7.04 o 
   0   3  15      347.45      372.82     14.45 o 
   1   3  15       20.82       24.45      2.11 o 
   2   3  15      103.66      112.80      4.33 o 
   3   3  15      117.39      115.95      5.17 o 
   4   3  15      147.22      144.29      7.76 o 
   5   3  15       85.49       71.09      7.81 o 
   6   3  15        4.17        1.82      4.15 o 
   0   4  15       24.67       28.41      4.00 o 
   1   4  15       81.35       81.47      3.58 o 
   2   4  15       94.16       87.75      3.78 o 
   3   4  15       41.03       48.31      5.36 o 
   4   4  15       75.19       76.35      8.62 o 
   5   4  15       28.52       21.11      5.55 o 
   6   4  15        4.31        2.35      4.59 o 
   0   5  15       40.58       44.60      4.67 o 
   1   5  15       19.96       25.00      2.83 o 
   2   5  15      372.84      391.17     13.63 o 
   3   5  15       55.50       55.51      5.88 o 
   4   5  15       15.27       12.93      4.28 o 
   5   5  15       25.54       29.00      6.28 o 
   0   6  15       21.58       10.87      5.08 o 
   1   6  15       45.92       56.19      4.84 o 
   2   6  15        3.95        4.62      2.77 o 
   3   6  15        6.01        6.82      4.09 o 
   4   6  15       12.55       18.77      5.08 o 
   5   6  15       24.56       28.57      5.88 o 
   0   7  15       45.49       32.49      7.25 o 
   1   7  15       14.25        6.22      3.95 o 
   2   7  15       37.03       31.99      5.26 o 
   3   7  15        1.60        6.96      5.21 o 
   4   7  15       37.96       31.57      6.20 o 
   0   8  15        1.25       -6.37      5.89 o 
   1   8  15       16.00       20.96      4.96 o 
   2   8  15       25.55       23.26      6.42 o 
   0   0  16     3355.46     3935.41    233.51 o 
   1   0  16      370.01      317.55     16.25 o 
   2   0  16        0.09        2.99      4.10 o 
   3   0  16      215.35      219.06     12.83 o 
   4   0  16      284.53      267.57     15.67 o 
   5   0  16      237.76      250.54     15.83 o 
   6   0  16        5.22        4.73      5.45 o 
   0   1  16      400.57      350.97     28.60 o 
   1   1  16      596.47      598.48     21.08 o 
   2   1  16      124.90      124.18      9.94 o 
   3   1  16        7.37        8.62      2.91 o 
   4   1  16      387.97      416.04     18.14 o 
   5   1  16       98.72      107.14     14.30 o 
   6   1  16       12.24        5.24      4.98 o 
   0   2  16        3.07        4.20      2.04 o 
   1   2  16      211.71      229.51      6.11 o 
   2   2  16      102.72       96.98      4.35 o 
   3   2  16       56.67       61.92      5.06 o 
   4   2  16      114.42      120.51      7.31 o 
   5   2  16        1.82        2.87      3.66 o 
   6   2  16       67.31       96.81      9.27 o 
   0   3  16       31.82       33.68      4.39 o 
   1   3  16       37.45       39.72      2.63 o 
   2   3  16       99.91       98.54      4.09 o 
   3   3  16       12.92        9.19      2.83 o 
   4   3  16       55.72       62.50      6.00 o 
   5   3  16       10.14       14.29      4.77 o 
   6   3  16       16.79       13.47      4.88 o 
   0   4  16       22.48       18.28      3.23 o 
   1   4  16      224.26      211.34      6.45 o 
   2   4  16        1.27        2.13      1.99 o 
   3   4  16       33.44       29.27      4.66 o 
   4   4  16       51.07       66.41      7.46 o 
   5   4  16       17.25       23.12      5.73 o 
   6   4  16        1.38       -1.01      4.35 o 
   0   5  16        3.87        4.96      2.87 o 
   1   5  16      126.65      127.15      6.72 o 
   2   5  16       18.14       24.55      5.35 o 
   3   5  16       40.24       54.65      5.83 o 
   4   5  16       25.23       27.72      5.24 o 
   5   5  16        7.97        3.69      5.16 o 
   0   6  16        0.34       -3.05      4.32 o 
   1   6  16      111.15      108.62      6.33 o 
   2   6  16       24.03       23.22      4.05 o 
   3   6  16       65.24       72.39      6.94 o 
   4   6  16        1.10       -0.56      4.09 o 
   0   7  16        4.39        5.41      5.25 o 
   1   7  16       16.95       13.70      4.22 o 
   2   7  16       29.62       27.22      8.17 o 
   3   7  16       12.45        9.70      5.62 o 
   0   8  16       20.92       11.64      6.91 o 
   1   8  16        2.44       -3.49      4.07 o 
   2   8  16        6.51        6.07      5.59 o 
   1   0  17      131.72      113.47      7.96 o 
   2   0  17      404.28      364.65     18.68 o 
   3   0  17       30.02       31.13      5.61 o 
   4   0  17       15.10       27.37      6.28 o 
   5   0  17        1.44        9.77      7.09 o 
   6   0  17       12.98       18.92      6.40 o 
   0   1  17       76.44       79.65      6.80 o 
   1   1  17      136.80      177.62      6.42 o 
   2   1  17       95.04       93.23      5.26 o 
   3   1  17        7.17        6.76      2.83 o 
   4   1  17       29.73       36.54      4.73 o 
   5   1  17       39.33       48.36      7.11 o 
   6   1  17       13.07       16.64      4.89 o 
   0   2  17      367.49      370.73     22.64 o 
   1   2  17      197.15      190.42      5.73 o 
   2   2  17       78.40      100.09      5.76 o 
   3   2  17       31.34       35.14      4.82 o 
   4   2  17       66.50       63.57      5.90 o 
   5   2  17      110.19      117.84      9.12 o 
   6   2  17       10.45       10.75      5.50 o 
   0   3  17       12.98        9.70      2.61 o 
   1   3  17      130.43      121.77      4.12 o 
   2   3  17       36.33       40.31      3.80 o 
   3   3  17       50.91       53.82      4.59 o 
   4   3  17        0.93       -1.32      3.42 o 
   5   3  17        6.60        1.33      4.39 o 
   6   3  17        2.01        1.61      4.56 o 
   0   4  17       47.37       43.45      4.27 o 
   1   4  17       67.74       80.33      3.90 o 
   2   4  17       20.55       23.28      3.08 o 
   3   4  17       45.74       36.26      5.11 o 
   4   4  17      180.97      176.77     10.52 o 
   5   4  17        8.93        7.97      4.86 o 
   0   5  17       64.59       73.66      5.72 o 
   1   5  17      234.56      218.49      7.49 o 
   2   5  17        3.43        2.33      2.88 o 
   3   5  17       14.43       12.61      6.06 o 
   4   5  17        4.53        8.25      4.22 o 
   5   5  17        6.56        4.78      7.38 o 
   0   6  17       11.98        7.17      5.03 o 
   1   6  17      142.53      144.71      6.79 o 
   2   6  17       51.95       53.79      5.12 o 
   3   6  17       66.64       78.39      7.23 o 
   4   6  17        3.38       -2.54      4.25 o 
   0   7  17        5.46       -1.51      5.54 o 
   1   7  17       27.69       24.81      4.84 o 
   2   7  17        9.95        8.38      6.74 o 
   3   7  17       25.39       33.83      6.92 o 
   0   8  17       55.62       54.19     11.94 o 
   1   8  17        8.37        4.32      4.52 o 
   2   8  17        8.55        2.33      6.85 o 
   0   0  18        2.64        3.80      4.36 o 
   1   0  18       57.15       43.15      5.70 o 
   2   0  18      152.88      157.89     11.62 o 
   3   0  18       66.25       83.01      8.59 o 
   4   0  18       29.10       42.92      7.09 o 
   5   0  18      321.46      334.26     19.65 o 
   6   0  18       14.70        9.06      8.74 o 
   0   1  18      108.95      109.97      7.97 o 
   1   1  18      312.36      317.19     11.31 o 
   2   1  18      224.27      210.94      8.83 o 
   3   1  18      363.41      344.61     14.40 o 
   4   1  18      304.76      282.10     11.78 o 
   5   1  18       58.80       74.34      6.93 o 
   6   1  18        2.37        3.98      4.19 o 
   0   2  18        4.29       11.51      2.78 o 
   1   2  18       82.74       85.06      3.68 o 
   2   2  18      548.77      530.46     35.32 o 
   3   2  18      108.53      110.06      6.88 o 
   4   2  18       31.84       34.11      4.85 o 
   5   2  18       22.74       20.20      4.83 o 
   6   2  18       20.97       21.97      6.38 o 
   0   3  18       17.65       19.08      4.30 o 
   1   3  18      148.03      157.57      4.91 o 
   2   3  18       28.04       31.26      3.40 o 
   3   3  18       22.59       21.06      3.57 o 
   4   3  18       31.30       34.01      6.22 o 
   5   3  18        5.84        9.38      4.71 o 
   6   3  18        6.71       10.26      4.89 o 
   0   4  18       73.54       86.69      5.93 o 
   1   4  18       38.80       44.33      3.14 o 
   2   4  18       59.44       57.99      5.09 o 
   3   4  18       16.19       12.25      3.62 o 
   4   4  18        2.43        4.84      4.45 o 
   5   4  18       27.49       30.23      8.43 o 
   0   5  18       26.47       21.97      3.89 o 
   1   5  18      119.27      123.64      5.14 o 
   2   5  18       81.01       90.58      7.15 o 
   3   5  18       18.16       18.01      4.68 o 
   4   5  18        3.16        0.07      4.13 o 
   5   5  18       23.83       21.17      6.50 o 
   0   6  18      205.35      172.79     11.71 o 
   1   6  18        9.31       16.14      3.66 o 
   2   6  18       25.95       18.84      4.69 o 
   3   6  18       76.16       86.05      7.77 o 
   4   6  18        4.80        3.38      4.70 o 
   0   7  18        1.46       -7.12      4.75 o 
   1   7  18       22.56       23.95      4.77 o 
   2   7  18       15.16       14.63      7.48 o 
   3   7  18       38.88       39.92      7.23 o 
   0   8  18        5.50       16.06      8.19 o 
   1   8  18        2.56        0.62      4.63 o 
   1   0  19        5.18        5.38      3.56 o 
   2   0  19       47.61       47.87      6.42 o 
   3   0  19       58.40       56.21      7.55 o 
   4   0  19      163.92      165.30     12.92 o 
   5   0  19      265.93      298.60     18.20 o 
   6   0  19        0.44       -2.13      5.67 o 
   0   1  19       27.40       24.50      9.68 o 
   1   1  19       76.91       87.71      4.77 o 
   2   1  19       20.85       20.09      4.62 o 
   3   1  19       10.74       13.76      3.56 o 
   4   1  19       87.27      115.52      8.01 o 
   5   1  19       17.23       14.47      4.63 o 
   6   1  19        3.11       -2.49      3.96 o 
   0   2  19        8.69        5.88      2.92 o 
   1   2  19      134.89      138.05      4.73 o 
   2   2  19       68.03       68.90      5.47 o 
   3   2  19       23.27       18.72      3.80 o 
   4   2  19       27.83       21.41      4.60 o 
   5   2  19       19.35       19.02      4.71 o 
   6   2  19        2.74        8.48      5.60 o 
   0   3  19      226.15      209.01      8.56 o 
   1   3  19       87.13       88.27      3.76 o 
   2   3  19       31.45       33.83      3.86 o 
   3   3  19      149.87      144.59      6.64 o 
   4   3  19       67.00       67.39      6.49 o 
   5   3  19       37.03       29.37      6.05 o 
   0   4  19      443.97      450.65     15.84 o 
   1   4  19        8.57        3.94      2.25 o 
   2   4  19       73.00       84.17      5.47 o 
   3   4  19       25.87       24.20      4.45 o 
   4   4  19       11.48       16.24      5.24 o 
   5   4  19       47.29       43.11      9.84 o 
   0   5  19        4.10        4.83      3.39 o 
   1   5  19        1.60        7.39      2.60 o 
   2   5  19      112.17      110.25      7.51 o 
   3   5  19       25.69       20.98      4.91 o 
   4   5  19        0.38       -4.69      4.00 o 
   5   5  19       10.50       11.81      5.90 o 
   0   6  19        6.82       12.56      9.23 o 
   1   6  19       24.11       20.22      4.43 o 
   2   6  19       50.25       68.65      6.77 o 
   3   6  19       67.87       70.77      7.12 o 
   4   6  19       11.38        6.65      4.86 o 
   0   7  19       16.30        7.77      6.06 o 
   1   7  19       12.94       10.42      5.04 o 
   2   7  19       33.84       31.20      8.08 o 
   3   7  19       21.57       31.26      7.15 o 
   0   8  19       73.37      107.00     12.41 o 
   1   8  19       14.37       19.79      6.21 o 
   0   0  20        0.06       -3.54      4.50 o 
   1   0  20       14.52       16.51      4.69 o 
   2   0  20       79.39       93.50      9.12 o 
   3   0  20      502.43      484.22     24.71 o 
   4   0  20      198.39      194.16     13.31 o 
   5   0  20        0.67        5.16      5.52 o 
   6   0  20        0.01       -6.92      5.70 o 
   0   1  20        2.63        1.01      3.27 o 
   1   1  20      280.91      279.58     18.36 o 
   2   1  20      202.85      178.44      8.12 o 
   3   1  20       25.69       27.17      4.27 o 
   4   1  20       27.77       33.67      5.95 o 
   5   1  20        5.46        3.92      4.13 o 
   6   1  20       21.88       20.55      5.24 o 
   0   2  20       35.82       26.73      5.15 o 
   1   2  20       96.16       99.52      4.44 o 
   2   2  20      111.78      109.17      6.64 o 
   3   2  20      223.46      217.37     10.04 o 
   4   2  20       42.62       43.41      5.38 o 
   5   2  20       21.66       27.48      5.24 o 
   6   2  20       12.52       15.44      6.33 o 
   0   3  20        9.93       14.49      5.32 o 
   1   3  20       20.63       26.31      2.81 o 
   2   3  20      448.17      432.80     21.04 o 
   3   3  20      133.20      119.77      7.18 o 
   4   3  20        9.98        7.94      4.02 o 
   5   3  20        3.97       -0.06      4.45 o 
   0   4  20      293.90      277.31     10.99 o 
   1   4  20       11.22       10.33      2.65 o 
   2   4  20       65.36       73.60      4.96 o 
   3   4  20        2.53        3.55      3.33 o 
   4   4  20       87.88      108.81     18.22 o 
   5   4  20       23.52       18.94      5.94 o 
   0   5  20        4.70        4.01      3.41 o 
   1   5  20      313.12      326.03     10.39 o 
   2   5  20       98.45      120.65     14.40 o 
   3   5  20       53.86       48.44      7.50 o 
   4   5  20       15.61       10.65      6.44 o 
   0   6  20       51.40       49.20     12.53 o 
   1   6  20       38.51       49.25      5.65 o 
   2   6  20       51.59       53.18      6.37 o 
   3   6  20        4.95        3.45      4.40 o 
   4   6  20        1.19       -1.05      4.60 o 
   0   7  20       28.86       26.86     11.64 o 
   1   7  20        6.81        2.57      4.72 o 
   2   7  20       39.38       28.35      8.58 o 
   3   7  20       19.12       19.23      6.64 o 
   0   8  20       11.35       17.55      7.46 o 
   1   0  21       14.45        9.54      4.32 o 
   2   0  21       33.78       35.90      8.06 o 
   3   0  21       23.27       12.02      8.26 o 
   4   0  21      218.32      249.89     15.80 o 
   5   0  21        0.01       -2.36      5.98 o 
   6   0  21        3.47       -3.02      6.15 o 
   0   1  21        5.06        9.59      4.29 o 
   1   1  21      219.83      217.39     13.20 o 
   2   1  21        6.92        7.88      3.13 o 
   3   1  21       69.45       62.64      5.85 o 
   4   1  21        1.71       -4.92      3.28 o 
   5   1  21        3.45       -0.25      3.99 o 
   6   1  21        3.71        0.18      4.53 o 
   0   2  21        2.25       -3.44      2.67 o 
   1   2  21       60.54       64.92      5.52 o 
   2   2  21      162.07      148.40      7.79 o 
   3   2  21      191.25      169.94      8.39 o 
   4   2  21       36.40       31.47      8.00 o 
   5   2  21       12.46       11.36      4.69 o 
   0   3  21       10.31       11.21      3.12 o 
   1   3  21      316.80      293.42      9.51 o 
   2   3  21      170.87      175.16      9.00 o 
   3   3  21       17.99       18.15      3.75 o 
   4   3  21       27.24       29.68      5.21 o 
   5   3  21       25.76       29.31      6.08 o 
   0   4  21       38.46       58.75      5.80 o 
   1   4  21        3.66        5.44      3.37 o 
   2   4  21      122.90      116.58      6.02 o 
   3   4  21       22.49       19.41      4.66 o 
   4   4  21       33.07       27.75      6.03 o 
   5   4  21        2.74       -5.69      4.66 o 
   0   5  21       44.51       33.74      6.55 o 
   1   5  21       32.27       53.30      5.02 o 
   2   5  21       75.59       83.46      7.13 o 
   3   5  21       94.92       92.87      9.88 o 
   4   5  21       15.91       18.07     12.34 o 
   0   6  21        4.80        1.71      5.20 o 
   1   6  21      140.94      150.98      9.88 o 
   2   6  21       46.21       49.13      6.16 o 
   3   6  21        5.28       -2.40      4.26 o 
   0   7  21       65.42       77.52     17.11 o 
   1   7  21       31.01       28.13     10.57 o 
   2   7  21       30.54       38.70     14.49 o 
   0   0  22      229.34      214.07     18.57 o 
   1   0  22       10.50        5.21      4.24 o 
   2   0  22       23.60       18.42      5.32 o 
   3   0  22       91.21      110.98      9.96 o 
   4   0  22       99.06      133.67     24.14 o 
   5   0  22       58.34       49.67      9.67 o 
   0   1  22      175.60      160.31      8.38 o 
   1   1  22       58.22       64.94      5.52 o 
   2   1  22       48.51       47.53      5.01 o 
   3   1  22       78.09       81.52      6.73 o 
   4   1  22       74.86       84.74      7.38 o 
   5   1  22       19.69       24.74      5.40 o 
   0   2  22       28.90       18.77      7.96 o 
   1   2  22       16.44       15.63      3.24 o 
   2   2  22      370.62      378.25     14.41 o 
   3   2  22       91.83      108.09      7.54 o 
   4   2  22        0.37       -5.03      3.35 o 
   5   2  22        9.00        7.49      4.59 o 
   0   3  22       42.39       34.42      4.34 o 
   1   3  22      278.03      261.37      9.73 o 
   2   3  22       87.94      105.72      6.66 o 
   3   3  22       11.67       11.42      3.56 o 
   4   3  22       16.79       11.08      4.90 o 
   5   3  22       30.60       36.22      7.07 o 
   0   4  22      299.58      295.30     11.73 o 
   1   4  22      325.77      305.65     13.69 o 
   2   4  22       39.03       47.40      5.56 o 
   3   4  22       39.08       36.40      5.39 o 
   4   4  22       16.06       18.13      5.65 o 
   5   4  22       10.00        6.87      5.44 o 
   0   5  22       38.33       37.66      5.03 o 
   1   5  22      128.93      136.64      7.34 o 
   2   5  22       11.99       12.05      4.43 o 
   3   5  22        1.97       -3.93      4.07 o 
   4   5  22       14.54       14.36      5.87 o 
   0   6  22        0.14       -3.35      5.24 o 
   1   6  22       15.93       15.89      7.30 o 
   2   6  22       41.92       44.36      6.24 o 
   3   6  22        0.69       -4.82      4.37 o 
   0   7  22       58.66       80.94     10.50 o 
   1   7  22        3.61        3.88      6.50 o 
   2   7  22       28.19       30.41     19.54 o 
   1   0  23      180.64      167.70     11.64 o 
   2   0  23       23.43       26.10      6.20 o 
   3   0  23       16.27       19.37      6.10 o 
   4   0  23        0.14       -0.19      9.62 o 
   5   0  23        2.85       -0.10      5.94 o 
   0   1  23       66.27       75.80      6.65 o 
   1   1  23      242.22      234.64     10.38 o 
   2   1  23      129.26      134.17      7.45 o 
   3   1  23       35.96       38.77      5.21 o 
   4   1  23       50.06       56.84      6.37 o 
   5   1  23       16.88       22.46      5.55 o 
   0   2  23       45.65       36.50      5.19 o 
   1   2  23      123.21      116.09      6.17 o 
   2   2  23       70.00       80.89      6.57 o 
   3   2  23       65.71       66.25      6.32 o 
   4   2  23        9.79        6.81      4.06 o 
   5   2  23       10.66        9.34      5.74 o 
   0   3  23       10.28       12.20      3.44 o 
   1   3  23       69.24       90.32      6.07 o 
   2   3  23      124.55      125.72      6.44 o 
   3   3  23       42.93       52.29      5.14 o 
   4   3  23       11.07        2.62      5.28 o 
   5   3  23        1.78       -1.59      4.91 o 
   0   4  23      123.33      134.72      7.52 o 
   1   4  23       23.98       40.04      4.56 o 
   2   4  23      210.70      189.55     10.31 o 
   3   4  23       22.12       25.80      6.15 o 
   4   4  23       35.92       42.98      7.35 o 
   0   5  23        2.32       -2.17      3.78 o 
   1   5  23       63.28       83.54      6.20 o 
   2   5  23       44.14       37.34      5.51 o 
   3   5  23        9.96        2.27      4.45 o 
   4   5  23        0.81        1.61      5.43 o 
   0   6  23        5.96       -4.42      7.74 o 
   1   6  23       41.44       45.24      6.90 o 
   2   6  23        1.95       -0.26      4.31 o 
   3   6  23       21.81       17.39      5.29 o 
   0   7  23        0.69        7.28      9.31 o 
   1   7  23        4.26       -0.48      6.58 o 
   0   0  24       37.41       27.74      9.27 o 
   1   0  24      111.85      121.76     11.93 o 
   2   0  24       11.90       15.45      9.54 o 
   3   0  24      146.72      142.67     12.25 o 
   4   0  24       21.66        8.75      6.45 o 
   5   0  24        3.29       -1.76      6.14 o 
   0   1  24       87.03       90.57      7.35 o 
   1   1  24      124.95      135.70      7.51 o 
   2   1  24      252.53      241.26     10.62 o 
   3   1  24       63.36       78.34      6.87 o 
   4   1  24       81.85       84.25      9.09 o 
   5   1  24        0.82       -5.45      4.40 o 
   0   2  24       15.77       13.39      4.25 o 
   1   2  24      147.17      144.74      6.81 o 
   2   2  24      118.96      116.04      7.59 o 
   3   2  24       70.04       75.08      6.64 o 
   4   2  24        6.82        5.09      4.13 o 
   5   2  24        0.45       -4.25      5.29 o 
   0   3  24      243.44      205.74     10.65 o 
   1   3  24      195.77      168.99      7.57 o 
   2   3  24      163.74      143.82      7.05 o 
   3   3  24       45.23       32.66      4.54 o 
   4   3  24        9.48        7.59      4.34 o 
   5   3  24       14.66       13.39      6.23 o 
   0   4  24       30.95       35.74      6.73 o 
   1   4  24       33.80       25.79      4.72 o 
   2   4  24        2.79        7.53      4.68 o 
   3   4  24        1.83       -1.93      3.97 o 
   4   4  24       82.03       94.91      9.67 o 
   0   5  24        0.01       -5.35      4.15 o 
   1   5  24      122.68      136.45      9.10 o 
   2   5  24       11.33        8.68      4.30 o 
   3   5  24        7.49        5.65      5.21 o 
   4   5  24        0.55       -0.63      5.47 o 
   0   6  24       89.18       79.61     14.27 o 
   1   6  24       15.36       12.83      5.60 o 
   2   6  24       14.61        9.75      5.90 o 
   3   6  24        2.84       -2.56      4.89 o 
   1   7  24       10.41       10.91      7.23 o 
   1   0  25       56.23       73.65      8.96 o 
   2   0  25       66.89       60.33      8.49 o 
   3   0  25       87.45      122.62     12.22 o 
   4   0  25        0.00       -3.69      5.50 o 
   5   0  25       21.72       16.39      7.70 o 
   0   1  25      489.89      486.17     25.27 o 
   1   1  25       27.33       36.27      4.84 o 
   2   1  25       98.65       95.60      7.32 o 
   3   1  25       27.90       25.25      4.65 o 
   4   1  25       24.00       29.47      5.41 o 
   5   1  25        2.21       -1.78      4.42 o 
   0   2  25        0.33       -5.81      4.28 o 
   1   2  25      209.06      213.17      8.68 o 
   2   2  25      144.26      140.14      7.96 o 
   3   2  25       18.93       12.95      4.40 o 
   4   2  25       16.86        9.84      4.62 o 
   5   2  25        2.27       -4.17      5.50 o 
   0   3  25       36.16       39.78      7.19 o 
   1   3  25        5.51        3.35      3.48 o 
   2   3  25       28.18       22.25      4.04 o 
   3   3  25       10.75        7.53      3.87 o 
   4   3  25       15.54       12.57      4.97 o 
   0   4  25        7.26        9.04      5.89 o 
   1   4  25        7.90        6.79      3.25 o 
   2   4  25        4.19        5.21      3.92 o 
   3   4  25        7.55       -1.66      4.23 o 
   4   4  25       40.99       38.35      7.19 o 
   0   5  25       77.18       79.20     10.10 o 
   1   5  25      168.67      172.29      8.22 o 
   2   5  25       14.28        7.57      4.39 o 
   3   5  25        9.64        3.23      5.34 o 
   1   6  25       22.81       24.36      6.14 o 
   2   6  25        9.26       14.34      5.25 o 
   0   0  26        1.94       -3.92      6.25 o 
   1   0  26      188.60      166.47     11.89 o 
   2   0  26      137.41      135.74     11.47 o 
   3   0  26      137.64      148.82     12.53 o 
   4   0  26        0.46       -2.24      5.22 o 
   5   0  26       40.65       33.83      8.93 o 
   0   1  26       13.65       34.55     14.35 o 
   1   1  26       66.89       75.38      6.54 o 
   2   1  26        9.12        9.97      4.13 o 
   3   1  26      160.96      162.11      9.04 o 
   4   1  26       19.21       21.41      4.98 o 
   5   1  26       10.90        6.21      4.91 o 
   0   2  26        0.41        1.10      4.84 o 
   1   2  26        6.50       11.26      3.49 o 
   2   2  26       44.52       47.40      4.93 o 
   3   2  26        7.64        6.27      3.87 o 
   4   2  26        0.29       -5.80      3.94 o 
   0   3  26        0.01        6.88      5.46 o 
   1   3  26        1.46        4.33      3.47 o 
   2   3  26       44.67       47.92      6.25 o 
   3   3  26       32.58       33.65      4.80 o 
   4   3  26        5.36        1.22      4.35 o 
   0   4  26        3.40        0.49      5.38 o 
   1   4  26       18.61       24.63      4.38 o 
   2   4  26        5.86       -1.15      3.92 o 
   3   4  26        7.27        3.09      4.30 o 
   4   4  26        2.85        1.25      5.51 o 
   0   5  26        3.18       -3.18      5.44 o 
   1   5  26       10.05       15.14      4.52 o 
   2   5  26        5.87        8.44      5.90 o 
   3   5  26        5.07        6.22      5.57 o 
   1   6  26        2.12       -0.61      6.39 o 
   2   6  26       14.78       15.38      5.61 o 
   1   0  27        0.05        2.54      5.32 o 
   2   0  27       12.55        6.64      5.45 o 
   3   0  27       29.15       30.69     10.20 o 
   4   0  27       72.48       83.49     10.80 o 
   5   0  27        2.66        1.46      6.45 o 
   0   1  27      171.89      163.74     12.23 o 
   1   1  27      113.14      104.61     14.51 o 
   2   1  27       60.22       45.90      5.58 o 
   3   1  27       37.10       45.52      5.91 o 
   4   1  27       30.65       28.07      5.50 o 
   0   2  27      113.45      132.75     13.96 o 
   1   2  27       18.37       15.24      4.26 o 
   2   2  27        3.08        0.43      3.10 o 
   3   2  27        4.30        1.30      3.81 o 
   4   2  27       11.60        6.81      4.87 o 
   0   3  27        0.22       -1.62      5.00 o 
   1   3  27      153.62      153.58      7.62 o 
   2   3  27       20.45       16.89      4.01 o 
   3   3  27       11.25       10.94      3.91 o 
   4   3  27       13.95       16.41      5.20 o 
   0   4  27        6.03       10.69      5.93 o 
   1   4  27       61.88       53.92      5.57 o 
   2   4  27       10.01        7.08      4.48 o 
   3   4  27       10.77        9.88      4.82 o 
   0   5  27        5.34       -3.32      7.34 o 
   1   5  27        1.54        3.74      4.25 o 
   2   5  27       45.59       53.05      7.67 o 
   3   5  27        0.25       -2.53      5.14 o 
   1   6  27       15.49       11.25      6.86 o 
   0   0  28      312.36      257.03     23.14 o 
   1   0  28        0.01       -2.91      5.09 o 
   2   0  28        0.06       -4.17      4.89 o 
   3   0  28       67.67       81.76     10.64 o 
   4   0  28       28.29       32.51     11.79 o 
   0   1  28       45.18       41.83      8.04 o 
   1   1  28       89.66       95.75      8.04 o 
   2   1  28       50.81       46.07      5.70 o 
   3   1  28        6.56        4.94      4.36 o 
   4   1  28       18.04       29.25      5.63 o 
   0   2  28        3.67        7.08      5.76 o 
   1   2  28        2.29        2.39      3.95 o 
   2   2  28       17.77       14.57      4.10 o 
   3   2  28       43.12       45.61      7.80 o 
   4   2  28       36.92       41.74      6.98 o 
   0   3  28       68.26       83.97     10.41 o 
   1   3  28        5.35        8.03      4.32 o 
   2   3  28       14.34       15.71      5.79 o 
   3   3  28       12.70       10.08      4.04 o 
   4   3  28        7.10        7.86      4.94 o 
   0   4  28      101.12      141.36     12.33 o 
   1   4  28       20.83       13.97      4.79 o 
   2   4  28        0.70       -2.72      4.18 o 
   3   4  28        0.23       -1.44      4.46 o 
   0   5  28       25.27       43.32     11.40 o 
   1   5  28       21.50       26.30      9.00 o 
   2   5  28        6.38        6.39      5.75 o 
   1   0  29       88.66       75.03      9.85 o 
   2   0  29        0.07       -4.44      5.10 o 
   3   0  29       46.40       39.61      8.62 o 
   4   0  29       11.83        1.35      6.38 o 
   0   1  29        3.65        2.31      6.96 o 
   1   1  29        6.04        4.19      3.93 o 
   2   1  29        3.71        2.04      3.93 o 
   3   1  29       36.99       25.78      5.07 o 
   4   1  29        0.25       -2.22      4.50 o 
   0   2  29      174.83      170.42     12.72 o 
   1   2  29       25.20       19.68      4.75 o 
   2   2  29       40.27       32.64      4.81 o 
   3   2  29       25.29       28.74      5.28 o 
   4   2  29        0.44       -2.65      4.31 o 
   0   3  29       73.11      100.58     11.25 o 
   1   3  29        2.71        0.73      4.05 o 
   2   3  29       10.00       11.55      4.08 o 
   3   3  29       20.23        9.16      4.38 o 
   0   4  29       67.15       81.17     12.46 o 
   1   4  29       11.71        8.04      4.54 o 
   2   4  29       12.80        9.23      4.67 o 
   3   4  29        1.87        0.51      6.57 o 
   0   5  29       69.46      117.81     17.35 o 
   1   5  29        0.42        4.85      5.37 o 
   2   5  29        1.28       -5.89      5.56 o 
   0   0  30      302.85      313.41     27.10 o 
   1   0  30        4.07        0.06      5.30 o 
   2   0  30        2.73       -1.77      5.15 o 
   3   0  30       40.46       49.44      9.49 o 
   4   0  30       59.90       85.57     16.32 o 
   0   1  30       89.46       98.55     11.24 o 
   1   1  30       27.43       24.42      4.93 o 
   2   1  30       14.06       12.64      4.42 o 
   3   1  30       22.36       29.62      5.50 o 
   4   1  30        6.34       -2.24      4.66 o 
   0   2  30        3.11        6.69      5.94 o 
   1   2  30       27.36       21.99      4.83 o 
   2   2  30       49.12       52.21      5.65 o 
   3   2  30       28.36       30.42      5.06 o 
   0   3  30       11.43       11.70      6.24 o 
   1   3  30       38.86       41.37      6.11 o 
   2   3  30        5.39        2.13      3.84 o 
   3   3  30       12.03       18.40      5.29 o 
   0   4  30        3.08        6.50      6.37 o 
   1   4  30        0.29       -1.42      4.36 o 
   2   4  30        3.54        0.88      4.83 o 
   0   5  30       73.23       96.82     16.12 o 
   1   5  30       55.42       70.50      8.60 o 
   1   0  31       46.01       31.74      7.58 o 
   2   0  31       30.74       31.55      7.61 o 
   3   0  31       23.83       22.99      7.92 o 
   0   1  31        3.64       -5.64      5.11 o 
   1   1  31       47.71       38.48      5.79 o 
   2   1  31       18.04       16.19      4.83 o 
   3   1  31        3.29        0.30      4.21 o 
   0   2  31       20.15       17.45      8.35 o 
   1   2  31       22.23       25.05      6.67 o 
   2   2  31        4.62        6.31      4.54 o 
   3   2  31        7.26        1.09      3.84 o 
   0   3  31       69.41       61.38      9.92 o 
   1   3  31       18.27       17.88      5.17 o 
   2   3  31        5.38       -3.62      4.09 o 
   3   3  31        9.68        3.47      5.07 o 
   0   4  31        0.03        2.03      6.93 o 
   1   4  31       17.33       14.27      5.01 o 
   2   4  31        2.08       -3.02      5.25 o 
   0   0  32        2.99        6.67      9.59 o 
   1   0  32        2.84       11.30      6.47 o 
   2   0  32       10.15        4.30      6.36 o 
   3   0  32        2.75        1.51      7.01 o 
   0   1  32        2.65        3.87      5.84 o 
   1   1  32        6.48        4.81      4.18 o 
   2   1  32        1.91        4.15      4.30 o 
   3   1  32        5.10        5.73      4.35 o 
   0   2  32       33.51       22.37      7.05 o 
   1   2  32       26.35       22.57      5.25 o 
   2   2  32       16.21        7.27      4.54 o 
   3   2  32       28.51       26.64      5.13 o 
   0   3  32        2.85       -4.53      5.88 o 
   1   3  32       33.05       43.05      6.43 o 
   2   3  32        2.95       -1.25      4.63 o 
   0   4  32        1.45       -2.69      6.47 o 
   1   4  32       16.23       12.14      5.14 o 
   1   0  33        5.43        3.26      5.96 o 
   2   0  33        0.07       -1.73      6.18 o 
   3   0  33        4.99        2.74      6.55 o 
   0   1  33       17.79       17.16      7.09 o 
   1   1  33        7.15        4.26      4.40 o 
   2   1  33        2.62        2.77      4.46 o 
   0   2  33        2.54        7.13     11.89 o 
   1   2  33       16.47       15.72      5.27 o 
   2   2  33        2.25        2.09      4.42 o 
   0   3  33       28.58       29.58      8.70 o 
   1   3  33        3.11        2.27      4.67 o 
   0   0  34        1.00        9.37      9.83 o 
   1   0  34        4.50        1.64      6.32 o 
   2   0  34        0.47       -0.87      6.70 o 
   0   1  34        9.87        3.81     11.73 o 
   1   1  34        0.07        1.64      4.36 o 
   2   1  34       18.53       17.75      5.29 o 
   0   2  34        1.04       -1.04      5.93 o 
   1   2  34        4.80        3.19      4.80 o 
   0   3  34        1.18       -1.25      6.69 o 
   1   0  35        0.21       -1.06      5.95 o 
   0   1  35        5.39       10.77      7.32 o 
   1   1  35        0.90       -2.32      4.48 o 
   0   2  35        1.85       11.23      7.37 o 
   0   0  36        3.71        2.85      8.69 o 
                                                 
